# Supplementary material for: Vegetation Analysis and Environmental Relationships of Qatar’s Depression Habitat
Source: Plants (Basel). 2025 Jun 12;14(12):1807. doi: 10.3390/plants14121807 (PMC12197089; doi:10.3390/plants14121807)
Supplement: Supplementary file 1 [file plants-14-01807-s001.zip › Table S2.xlsx]

## Sheet: Sheet1
Site name	Site ID	No of plots per site	Site Area (km2)	Zones	Latitude	Longitude	Grazing pressure	Bulk_density	Clay	Nitrogen	Carbon densities	Carbon stock	Soil pH	Sand	Silt	Carbon content	Annual mean temperature	Total annual precipitation	Root depth
Dawoudiyah	1	5	0.12	North	25.8476	51.3083	0	153.107	241.44	46.2934	106.494	14.9554	79	527.339	231.217	50.4519	3009.4	14297.8	3
AlMajdah E-W all	2	10	1.8	North	25.8515	51.2668	1	152.939	237.931	38.8773	107.04	13.0407	79	525.087	233.84	51.2176	3010.31	13997.5	3
Makin IN-OUT	3	7	0.21	North	26.0009	51.187	3	153	259.747	49.3966	100.782	13.2595	78	469.702	266.047	59.096	3006.71	13694.6	3
Asat AlRaei	4	5	0.5	North	25.6638	51.403	3	152.011	210.263	36.7712	92.8655	12.3856	79	581.263	208.697	38.9521	3007.15	14035.1	3
Wadi AlDehoul	5	6	0.3	North	25.7249	51.366	0	152.974	237.103	36.5737	95.3056	13	79	546.359	216.193	36.3849	3008.22	14079.5	3
Umm AlShoukhout	6	10	1.7	North	25.7034	51.3755	2	152.018	231.643	38.0721	94.0593	12.0549	79	539.165	228.355	41.561	3008.05	14012.5	3
Umm Garn	7	10	0.85	North	25.5167	51.4164	1	151.717	192.837	37.8161	93.9427	12	79	576.838	231.475	36.3621	3007.84	13432.5	3
UMM Zubar IN-OUT	8	10	0.8	South	25.1844	51.2972	5	153	190.293	35.2337	89.1456	12	79	608.467	202.776	32.5612	3014.64	12866.8	3
Khararah Dep	9	5	0.2	South	24.8935	51.1887	4.4	153.818	226.947	31.6151	94.5004	11	80	557.807	215.97	24.0228	3013.69	11042.1	1
Khararah Terana Farm	10	5	0.11	South	24.855	51.1967	4	153.596	207.868	31.5173	91.2831	11	80	579.868	207.546	24.5521	3013.46	10860.9	1
Khararah Village	11	5	0.2	South	24.9293	51.1358	5	151.451	178.9	33	87.2752	11	80	576.52	243.929	24.1933	3013.9	10948.7	4
Khararah Wadi Jala	12	5	0.11	South	25.0289	51.2802	5	146.906	191.098	28.1535	85.8803	11.8718	79	572.743	236.906	32.1102	3014.65	11784.2	3
Khararah Road	13	5	0.11	South	25.1006	51.3866	1	150	241.724	33.0169	88.2475	11.1196	79	536.269	219.26	26	3013.67	11973.5	3
Karanah- Salwa R	14	6	0.7	South	25.0145	51.0495	5	153.208	233.257	33.3285	96.547	10.4385	80	572.335	195.084	22.7179	3014.04	11132.7	3
Rawdet Aisha	15	5	0.25	South	25.0695	51.0924	5	154.675	197.116	29.6022	90.3402	10.2663	80	618.418	186.028	22.3491	3013.6	11746.2	3
Umm Wishah	16	6	0.25	South	25.1779	50.9938	4	155.272	204.951	31.9519	88.5663	10.212	79.8025	611.84	183.177	23.5719	3012.23	11938.6	3
AlUraiq	17	6	2.1	South	24.6789	50.9823	3	153.998	187.918	43.8438	84.0558	10	80	604.89	211.06	27.304	3016.08	9613.25	4
AlWajba Depression	18	5	0.7	Center	25.3277	51.3716	0	147.519	226.275	46.6306	94.282	12.6233	80	545.301	224.309	42.258	3012.62	13558.8	3
Rawdat AlSoumriyah	19	5	0.1	Center	25.4347	51.1343	5	150.724	204.818	35.9456	86.8989	12	79	597.523	192.993	39.4145	3013.18	14166.5	3
AlNasraniyah	20	4	0.5	Center	25.4224	51.0776	5	149.997	240.358	38	88.9935	11.6642	79	564.445	194.446	58.9622	3013.75	13325	3
AlSun'a AlJimiliyah	21	5	0.5	Center	25.5534	51.1581	4.8	146.021	230.911	47.6014	100.449	13.2974	79	546.89	227.901	55.3861	3013.28	14711.4	3
Alaqouryyat	22	6	0.5	Center	25.4338	51.0843	3.2	151.69	232.346	38.6129	86.9526	12	79	562.776	204.916	59.2854	3013.74	13468.4	3
Rawdet AlFaras Fence	23	10	0.74	Center	25.4285	51.0363	5	150.04	210.229	42.9324	90.0261	11.6141	79	577.868	212.695	51.5736	3013.71	13156.7	3
Rawdet AlFaras out East	24	5	0.1	Center	25.4286	51.0388	3	150.418	210.829	43.3746	89.2256	11.5237	79	572.829	213.085	51.3057	3013.71	13156.7	3
Rawdet AlFaras out West	25	5	0.1	Center	25.429	51.0343	3	149.884	208.136	42.3586	89.3478	11.9608	79	580.585	212.176	52.2608	3013.58	13119.8	3
UMM El-Edham- Nasraniyah Road	26	8	1.7	Center	25.3458	51.0098	3.5	152.996	189.557	34.1469	90.1655	11.8572	79	578.154	231.358	29.0802	3013.11	12545.7	3
