# Supplementary material for: Vegetation Analysis and Environmental Relationships of Qatar’s Depression Habitat
Source: Plants (Basel). 2025 Jun 12;14(12):1807. doi: 10.3390/plants14121807 (PMC12197089; doi:10.3390/plants14121807)
Supplement: Supplementary file 1 [file plants-14-01807-s001.zip › Table S3.xlsx]

## Sheet: Sheet1
A.fr	A.pa	A.la	A.ja	A.ca	A.lu	A.se	A.ar	A.st	A.hp	A.te	A.rb	A.sp	A.si	A.tr	A.cu	B.ci	B.ra	C.al	C.sp	C.ci	C.fo	C.mu	C.ti	C.pl	C.tu	C.co	C.pe	C.ce	C.fa	C.gl	C.pi	C.pr	C.de	C.tr	C.cr	C.pl	C.ch	C.cy	C.da	C.yn	C.yo	D.an	D.fo	D.gl	E.sp	E.ba	E.ci	E.la	E.ch
0	0	0	0	0.631252	0	0	0	0	0	0	0	0	0	0.631252	0	0	0	0	0	0	0	0	0	0	0	0	0.949034	0	0	0	2.60015	1.91899	0	0	0	0	0	0	1.3307	0	0	0	0	0	0	0	0	0.729845	0
0	0.476865	0	0	0	2.08848	0	0	0.622128	0	0.399848	0.469035	0	0	3.37775	0.422736	0.510103	0	0	1.12465	0	0	0	0	0	0	0	0.821977	0	0.398357	0	0.483803	0.416355	0.708082	0.469289	0.696838	0	0	0.802428	0	0	0	0	0.424437	0	0.436828	0	0	0.403379	0
0	0	0	0	0	0	0	0	4.05329	0	0	0	0	0	0	0	0	0	0	0	0	0	0	0	0	0	0	0	0	0	0	3.60717	0	5.41454	0	0	0	0	0	19.778	0	0	3.74592	30.1301	0	0	0	0	0	0
0	0	0	0	3.80656	0	0	0	0	0	0	0.670207	0	0	0	1.00882	0	0	0	0	0	0	0	0	0	0	0	0	0	0	0	0	0	0	0	0	0	0	14.6144	4.19162	1.22321	0	1.71227	0	2.08298	0	0	0	0	0
0	0	0	0	0	1.43007	0	0	0	0	0	0	0	0	1.66099	0	0	0	0	7.67017	0	0	0.512359	0	0	0	0	1.68001	0	0.898853	0.486457	0.780823	1.51947	0.83671	0	0	0	0	0.426367	0	0	0	0	0	0	0.434785	0	0	0	0
0	0	0	0	2.14827	0.345224	0	0.345224	1.10249	0	0.23504	0.311062	0.244777	0	1.1294	0	0	0	0	2.63351	0	0	0	0.23317	0	0	0	0	0	0	0	2.81219	0.251457	0	0	0	3.70742	0.352797	0.235808	1.05274	0	0	1.1173	0	0	0.255202	0	0	0.282764	0
0	0	0	0	1.80801	0	0	0	0.788689	0.385073	0.194456	0.553878	0.210004	0	2.59901	0.61524	0	0	0	0.439983	0	0	0.595507	0	0	0	0	0	0	0	0	0	0.95304	1.10688	0	0	0	0	0.178119	0	0	0	0	0	0	0.589737	0	0.351934	0	0
0	0	0	0	0	0	0	0	0	0	0	0	0	0	0	0	0	0	0	0	0	0	0	0	0	0	0	0	0	0	0	0	0	0	0	0	0	0	0	0	0	0	0	0	0	0	3.6181	0	0	0
0	0	0	0	0	0	0	0	0	0	0	0	0	0	0	0	0	0	0	0	0	0	0	0	0	0	0	0	0	0	0	0	0	0	0	0	0	0	0	0	0	0	0	0	0	0	0	0	0	0
0	0	0	0	0	0	0	0	1.53595	0	0	0	0	0	0	0	1.94367	0	0	0	0	0	0	0	0	0	0	0	0	0	0	1.11367	0	1.60776	0	0	0	0	0	0	0	0	0	0	0	0	0	0	0	0
0	0	0	0	0	0	0	0	0	0	0	0	0	0	0	0	0	0	0	0	0	0	0	0	0	0	0	0	0	0	0	0	0	0	0	0	0	0	0	0	0	0	0	0	0	0	0	0	0	0
0	0	0	0	0	0	0	0	0	0	0	0	0	0	0	0	0	0	0	0	0	0	0	0	3.26342	0	8.2352	0	0	0	0	0	1.77293	0	0	0	9.9614	0	3.88037	0	0	0	0	0	0	0	0	0	0	0
0	0	0	0	0	0	0	0	0	0	0	0	0	0	0	0	0	0	0	0	0	0	0	0	8.80007	0	0	0	0	0	0	0	2.24455	0	0	0	0	0	15.5203	0	0	1.50557	0	0	0	0	0	0	0	0
0	0	0	0	0	0	0	0	0	0	0	0	0	0	0	0	0	0	0	0	0	0	0	0	0	0	2.24773	0	0	0	0	0	0	38.6337	0	0	2.51556	0	0	0	0	0	0	0	0	0	0	0	0	0
0	0	0	0	2.02244	0	0	0	0	0	0	1.31424	0	0	0	0	0	0	0	0	0	0	0	0	0	0	0	0	0	0	0	0	14.4368	0	0	0	0	0	0	0	0	0	0	0	0	0	0	0	0	0
0	0	0	1.58732	0	0	0	0	0	0	0	0	0	0	0	0	1.1065	0	1.10496	0	0	0	0	0	6.36467	0	1.36274	0	0	0	0	0	4.05073	24.4956	0	0	0	0	0	2.9307	0	0	0	0	0	0	0	0	0	0
0	0	2.12744	0	0	0	0.487435	0	0	0	0	2.21011	0	0	0	0	0	0	0	0	0	0.395623	0	0	0	1.12199	0	0	0.825726	0	0	0	0	0	0	0	0	0	0	0	0.822025	1.86712	0	0	0.369602	0	0	0	0	0
0	1.03505	0	0	5.976	0	0	0	4.94857	0	0	0	0	0	0	0	0	0	0	0	0	0	0	0	0	0	0	12.07	0	0	0	8.64473	3.3876	7.42865	0	0	0	0	0	0	0	0	0	0	0	0	0	0	0	0
0	0	0	0	0	0	0	0	0	0	0	0	0	0	0	0	0	0	0	0	2.01778	0	0	0	0	0	0	0	0	0	0	0	3.74828	0	0	0	0	0	0	27.8289	0	0	0	0	0	0	0	0	0	0
0	0	0	0	6.32047	0	0	0	0.480769	0.637516	0	0	0	0	0	0	2.65685	0	0	0	0	0	0	0	2.03488	0	0	0	0	0	0	0	3.80408	8.22318	0	0	0	0	0	0	0	0	0	0	0	0	0	0	0	2.30259
2.05849	0	0	0	0	0	0	0	0	0	0	0	0	0	0	0	0	1.85958	0	0	0	0	0	0	0	0	0	6.11337	0	0	0	0	0	0	0	0	0	0	0	48.8793	0	0	0	0	0	0	5.39114	0	0	0
0	0	0	0.480769	0	0	0	0	21.5831	0	0	2.40547	2.18111	0	0	1.17497	16.4306	0	0	0	0	0	0	0	4.63945	0	0	0	0	0	0	0	1.92556	0	0	0	0	0	1.13168	0	0	0	0	0	0	0	0	0	0	0
0	0	0	0	0	0	0	0	0	0	0	0	0	0	0	0	9.28077	0	0	0	0	0	0	0	0	0	0	0	0	0	0	0	0	11.4789	0	0	0	0	0	0	0	0	0	0	0	0	0	0	0	0
0	0	0	0	0	0	0	0	0	0	0	0	0	0	0	0	0	0	0	0	0	0	0	0	0	0	0	0	0	0	0	0	0	0	0	0	0	0	0	0	0	0	0	0	0	0	0	0	0	0
0	0	0	0	0	0	0	0	0	0	0	0	0	0	0	0	0	0	0	0	0	0	0	0	0	0	0	0	0	0	0	0	30.8761	0	0	0	0	0	0	0	0	0	0	0	0	0	0	0	0	0
0	0	0	0	0	0	0	0	0	0	0	1.18162	0	2.02522	2.69313	0	1.93006	0	0	0	0	0	0	0	0	0	15.7847	0	7.98189	0	0	0	0	3.99196	0	0	0	0	0	0	0	0	0	0	0	0	0	0	0	0
[truncated: 89 more columns]
